# Supplementary material for: Ag-Decorated Vertically Aligned ZnO Nanorods for Non-Enzymatic Glucose Sensor Applications
Source: Nanomaterials (Basel). 2023 Feb 17;13(4):754. doi: 10.3390/nano13040754 (PMC9965292; doi:10.3390/nano13040754)
Supplement: Supplementary file 1 [file nanomaterials-13-00754-s001.zip]

Archive with 1 entries (1 files):
- nanomaterials-2204885-supplementary.pdf
